# Supplementary material for: The proteome of neurofilament-containing protein aggregates in blood
Source: Biochem Biophys Rep. 2018 May 25;14:168–77. doi: 10.1016/j.bbrep.2018.04.010 (PMC5986704; doi:10.1016/j.bbrep.2018.04.010)
Supplement: Supplementary file 1 — Supplementary material [file mmc1.zip]

Archive with 8 entries (8 files):
- disclosure_JA.pdf
- disclosure_MB.pdf
- disclosure_RA.pdf
- disclosure_SJU.pdf
- Disclosure_AM.pdf
- disclosure_DS.pdf
- disclosure_IHP.pdf
- disclosure_IZ.pdf
